# Supplementary material for: Graft survival of major histocompatibility complex deficient stem cell-derived retinal cells
Source: Commun Med (Lond). 2024 Sep 30;4:187. doi: 10.1038/s43856-024-00617-5 (PMC11442691; doi:10.1038/s43856-024-00617-5)
Supplement: Supplementary file 4 — Supplementary Data 1 [file 43856_2024_617_MOESM4_ESM.xlsx]

## Sheet: sup Table1
Supplementary Data 1. Major Histocompatibility Complexes of monkeys (Mafa)
	Cyn51	HM20 (mekajiki)	HM21 (nabeka)	HM22 (sayori)	HM23 (kaiyan)	HM24 (tetora)	1121A1	CMK6
Mafa-F		like4	like1	*02:07	*02:02	*02:02
Mafa-A	1*004:02	1*071:02	1*001:02/03	1*015:01/02/03	1*063:01/02/03	1*002:04	1*052:02	1*004:04
	1*040:01:01/02	1*103:01	1*007:02	1*040:01		1*091:02/03	4*01:04	1*079:02
	3*13:16_Ｎ5	3*13:10	2*05:51			4*14:03/04/13		2*05:25:01
	4*01:02/04/11	8*01:01	6*01:01					3*13:03/04/08
								4*14:03/04
Mafa-E		like4	*02:03	*02:01	*02:01	*02:07/10
		like9	like5	*02:03	*02:04	*02:08
		like11	like7	*02:06		*02:11
Mafa-B	*011:01	*033:02	*039:01	*039:01/03	*007:05/08/10	*038:01	*033:02	*007:05
	*039:01	*051:02	*007:05	*060:04/13/19	*013:18	*046:10/16	*095:01	*011:01
	*060:04	*060:02	*013:10	*064:06	*070:04	*051:05/08	*098:06	*046:03/11
	*088:02	*062:01N	*014:01	*082:03	*082:01/06	*060:03/20/21/22/24/28	2_05b_339	*056:01
	*004:03	*065:03	*060:10	*104:01		*067:01/02		*056:02/03
		*079:01	*070:01/02	*144:02		*070:01		*079:02
		*095:01	*072:09			*088:05		*082:01:01/02
		*142:02	*082:01:01/02			11L*01:03
Mafa-I		I*01:13:01	I*01:18	I*I*01:06/18/35	I*01:01	I*01
Mafa-DR	B1*04:13	B1*04:02:01	B1*04:11	B1*03:23	B3*04:10	B1*03:01	B1*03:21
	B1*04:03	B1*04:04	B5*03:05	B1*04:10	B*W020:03	B4*01:06	B1*10:07	ND
	B5*03:01:01	B1*W4:01	B*W21:01	B*W007:02/07	B*W025:01	B*W020:03
	B*W37:02	B1*W33:02	B*W27:01	B*W066:02	B*W059:01	B*W069:02
	B4*01:03	B5*03:02			B*W064:01
Mafa-DQ	A1*01:07	B1*06:01:01/02	B1*18:08	B1*17:07	B1*15:03	B1*18:13/27/32	A1*01:07:01	ND
	A1*05:04	B1*18:13/27/32	B1*06:16	B1*18:17	B1*17:02	B1*18:17	B1*06:08
	B1*17:05
	B1*06:14
Mafa-DP	A1*07:03	B1*08:03	B1*02:04	B1*02:04/06	B1*02:02/05	B1*01:02/11/14	A1*02:05	ND
	B1*19:06	B1*10:01	B1*18:01	B1*25:03/04	B1*15:01/13	B1*15:01/13	B1*15:04
Red indicates novel alleles.
ND: not detected
