# Supplementary material for: Graft survival of major histocompatibility complex deficient stem cell-derived retinal cells
Source: Commun Med (Lond). 2024 Sep 30;4:187. doi: 10.1038/s43856-024-00617-5 (PMC11442691; doi:10.1038/s43856-024-00617-5)
Supplement: Supplementary file 5 — Supplementary Data 2 [file 43856_2024_617_MOESM5_ESM.xlsx]

## Sheet: Fig5c_source data
		Iba1	CD3
K177	WT	23	2
S4-2	WT	37	4
HM-22	WT	27	10
HM-23	KO	14	2
HM-24	KO	5	0
HM-25	KO	12	1

## Sheet: Fig7c_source data
n	PBMC only	PBMC + WT RPE	PBMC + KO RPE
1	4.34	21.7	5.54
2	4.04	21	5.86
3	4.01	21.5	6.03
